# Supplementary material for: Pingwei San Ameliorates Spleen Deficiency-Induced Diarrhea through Intestinal Barrier Protection and Gut Microbiota Modulation
Source: Antioxidants (Basel). 2023 May 19;12(5):1122. doi: 10.3390/antiox12051122 (PMC10215682; doi:10.3390/antiox12051122)
Supplement: Supplementary file 1 [file antioxidants-12-01122-s001.zip]

Archive with 1 entries (1 files):
- antioxidants-2388331-supplementary.pdf
